# Supplementary material for: ATR Deficiency Impairs DNA Damage Repair and Accelerates Cellular Senescence in Bovine Mammary Epithelial Cells, Leading to Lactation Dysfunction
Source: Animals (Basel). 2025 May 14;15(10):1419. doi: 10.3390/ani15101419 (PMC12108212; doi:10.3390/ani15101419)
Supplement: Supplementary file 1 [file animals-15-01419-s001.zip]

Archive with 1 entries (1 files):
- animals-3539500-supplementary.pdf
